# Supplementary material for: Plasma-Based Bioinks for Extrusion Bioprinting of Advanced Dressings
Source: Biomedicines. 2021 Aug 16;9(8):1023. doi: 10.3390/biomedicines9081023 (PMC8392180; doi:10.3390/biomedicines9081023)
Supplement: Supplementary file 1 [file biomedicines-09-01023-s001.zip]

Archive with 1 entries (1 files):
- biomedicines-1313677-supplementary.pdf
